# Supplementary material for: Insect cuticular compounds affect Conidiobolus coronatus (Entomopthorales) sporulation and the activity of enzymes involved in fungal infection
Source: Sci Rep. 2022 Aug 10;12:13641. doi: 10.1038/s41598-022-17960-z (PMC9365854; doi:10.1038/s41598-022-17960-z)
Supplement: Supplementary file 8 — Supplementary Information 8. [file 41598_2022_17960_MOESM8_ESM.xlsx]

## Sheet: 1A
PCA variance-covariance
CDE total activity of the whole sample calculated per ng of conidial protein present in the sample
	PC	Eigenvalue	% variance
	1	83596900	72.623
	2	21925900	19.048
	3	5865150	5.0952
	4	2116520	1.8387
	5	1345450	1.1688
	6	168900	0.14673
	7	59152.8	0.051388
	8	17777	0.015443
	9	10488.6	0.0091118
	10	2305.89	0.0020032
	11	1245.96	0.0010824
	12	427.724	0.00037158
	13	176.935	0.00015371
	14	125.214	0.00010878
	15	53.5072	4.6483e-05
	16	43.4034	3.7706e-05
	17	8.77538	7.6234e-06

## Sheet: 1B
PCA variance-covariance
CDE activity calculated per ng of proteins present in single conidium
	PC	Eigenvalue	% variance
	1	86057300	72.243
	2	24690300	20.727
	3	5577880	4.6825
	4	2042750	1.7148
	5	745776	0.62606
	6	5362.16	0.0045014
	7	962.901	0.00080833
	8	927.984	0.00077902
	9	229.614	0.00019276
	10	149.911	0.00012585
	11	45.1214	3.7878e-05
	12	34.9486	2.9339e-05
	13	13.7491	1.1542e-05
	14	7.36483	6.1826e-06
	15	2.34872	1.9717e-06
	16	1.68192	1.4119e-06
	17	0.0818242	6.869e-08

## Sheet: 1 C
PCA variance-covariance
CDE activity calculated per single conidium
	PC	Eigenvalue	% variance
	1	86586500	71.108
	2	24812400	20.377
	3	5736880	4.7113
	4	3280570	2.6941
	5	1346240	1.1056
	6	2521.65	0.0020709
	7	1027.77	0.00084404
	8	866.534	0.00071163
	9	642.829	0.00052791
	10	123.708	0.00010159
	11	95.9504	7.8798e-05
	12	43.626	3.5827e-05
	13	14.0331	1.1524e-05
	14	4.97299	4.084e-06
	15	1.78126	1.4628e-06
	16	1.04955	8.6192e-07
	17	0.293863	2.4133e-07

## Sheet: 2 A
PCA correlation
CDE total activity of the whole sample calculated per ng of conidial protein present in the sample
	PC	Eigenvalue	% variance
	1	13.794	49.264
	2	4.17761	14.92
	3	2.97407	10.622
	4	2.21895	7.9248
	5	1.19966	4.2845
	6	1.10908	3.961
	7	0.863467	3.0838
	8	0.496429	1.773
	9	0.434237	1.5508
	10	0.301282	1.076
	11	0.158187	0.56495
	12	0.104089	0.37175
	13	0.0635106	0.22682
	14	0.0431537	0.15412
	15	0.0360444	0.12873
	16	0.0179958	0.064271
	17	0.00821776	0.029349

## Sheet: 2B
PCA correlation
CDE activity calculated per ng of proteins present in single conidium
	PC	Eigenvalue	% variance
	1	14.0398	58.499
	2	3.07313	12.805
	3	2.32964	9.7068
	4	1.78496	7.4373
	5	1.28213	5.3422
	6	0.683989	2.85
	7	0.284377	1.1849
	8	0.220835	0.92015
	9	0.14922	0.62175
	10	0.0793015	0.33042
	11	0.0428733	0.17864
	12	0.0168263	0.070109
	13	0.00712636	0.029693
	14	0.00268317	0.01118
	15	0.00181776	0.007574
	16	0.000849805	0.0035409
	17	0.000425605	0.0017734

## Sheet: 2C
PCA correlation
CDE activity calculated per single conidium
	PC	Eigenvalue	% variance
	1	16.6254	59.376
	2	3.05475	10.91
	3	2.35578	8.4135
	4	1.99737	7.1334
	5	1.44658	5.1664
	6	1.1865	4.2375
	7	0.578463	2.0659
	8	0.253309	0.90467
	9	0.206875	0.73884
	10	0.131178	0.46849
	11	0.0700309	0.25011
	12	0.0511598	0.18271
	13	0.0258764	0.092416
	14	0.00867135	0.030969
	15	0.00524526	0.018733
	16	0.00203156	0.0072556
	17	0.000771897	0.0027568
